# Supplementary material for: DNA Aptamer Raised against Advanced Glycation End Products Improves Sperm Concentration, Motility, and Viability by Suppressing Receptors for Advanced Glycation End Product-Induced Oxidative Stress and Inflammation in the Testes of Diabetic Mice
Source: Int J Mol Sci. 2024 May 29;25(11):5947. doi: 10.3390/ijms25115947 (PMC11172898; doi:10.3390/ijms25115947)
Supplement: Supplementary file 1 [file ijms-25-05947-s001.zip]

Archive with 1 entries (1 files):
- ijms-3009063-supplementary.pdf
